# Supplementary material for: Voices from Service Providers Who Supported Young Caregivers throughout the COVID-19 Pandemic in the Canadian Context
Source: Int J Environ Res Public Health. 2023 Jul 26;20(15):6446. doi: 10.3390/ijerph20156446 (PMC10419008; doi:10.3390/ijerph20156446)
Supplement: Supplementary file 1 [file ijerph-20-06446-s001.zip]

Archive with 2 entries (2 files):
- Interview Guide for Directors and Managers.pdf
- Interview Guide for Service Providers Working Directly with Young Caregivers.pdf
